# Supplementary material for: The productivity-biodiversity relationship varies across diversity dimensions
Source: Nat Commun. 2019 Dec 12;10:5691. doi: 10.1038/s41467-019-13678-1 (PMC6908676; doi:10.1038/s41467-019-13678-1)
Supplement: Supplementary file 4 — Source Data [file 41467_2019_13678_MOESM4_ESM.xlsx]

## Sheet: Figure 2a
Longitude	Latitude
6.6039	44.6578
6.60335	44.6577
6.60334	44.6575
6.60313	44.6576
6.60317	44.6572
6.76586	44.6673
6.75991	44.6681
6.75783	44.668
6.75758	44.6678
6.75754	44.6677
6.75781	44.6675
6.75778	44.6674
6.75681	44.6674
6.75738	44.668
6.75598	44.6678
5.861	44.2346
5.86062	44.2344
5.82624	44.2623
5.83043	44.7994
5.83584	44.8008
5.83493	44.8001
5.83541	44.7975
5.82898	44.7947
6.75809	44.6684
6.758	44.6681
6.75798	44.6683
6.76748	44.764
6.76733	44.764
5.6909	45.382
6.75375	44.8774
5.8514	46.2524
5.85056	46.2549
6.55078	46.1586
6.5471	46.1622
5.70867	45.3922
5.70799	45.3927
5.70836	45.3937
5.70815	45.394
5.70747	45.3941
5.63218	44.1516
5.63282	44.1519
5.63007	44.1506
5.63029	44.1503
5.70711	45.3938
5.70665	45.393
5.70679	45.3946
5.70355	45.3925
5.70411	45.392
5.7043	45.3919
5.87985	44.2879
5.61246	43.8603
5.70204	45.3899
5.70322	45.3875
5.70166	45.3854
5.70151	45.3855
5.70155	45.3859
5.65648	43.8635
5.69575	45.3842
5.69589	45.3844
5.69726	45.3837
5.69523	45.3834
5.69585	45.3831
5.69635	45.3829
5.69083	45.3753
5.69088	45.3752
5.69059	45.3823
5.6906	45.3825
5.78376	44.6825
5.9248	46.2746
5.70427	45.3921
5.85363	44.4484
6.26273	44.5474
5.98749	44.5622
5.98481	44.5613
5.98886	44.5619
5.9897	44.5617
6.11788	43.9171
6.11668	43.9171
6.1042	44.4723
6.10456	44.4724
6.5246	44.3089
6.49949	44.2966
6.532	44.3167
6.53214	44.3175
6.53785	44.3242
6.15839	44.2768
6.76085	44.3423
6.86175	44.5623
6.86261	44.5623
6.51174	43.9876
6.601	43.9688
6.59772	43.972
6.4687	44.0066
6.61779	43.9141
6.55907	44.0397
6.61332	43.9265
6.49611	44.0484
6.50432	44.0291
6.58451	44.0905
6.49638	43.9857
6.4868	43.9883
6.4789	44.0042
6.63149	43.9534
6.4972	43.9994
6.57988	44.0466
6.57714	44.0457
6.58383	44.0136
6.54945	44.0576
6.55824	44.0555
6.60567	44.0559
6.57734	44.0672
6.51568	43.9912
6.45082	44.0797
6.19431	44.2642
5.74662	44.1872
5.75765	44.1867
6.27563	44.346
6.27372	44.3323
6.27436	44.3335
5.8635	43.8496
5.89054	43.9006
6.64835	44.119
6.65068	44.1208
6.65898	44.1186
6.69291	44.0944
6.69692	44.0923
6.69768	44.0907
6.68481	44.0844
6.68146	44.11
6.68417	44.1059
6.70516	44.1136
5.99499	44.0518
5.99303	44.0517
5.99267	44.0509
5.99118	44.0508
5.98433	44.0464
5.98492	44.0467
5.98578	44.0471
5.98631	44.0478
5.98628	44.0482
5.98681	44.0486
5.98789	44.0486
5.98891	44.0481
5.9886	44.047
5.92202	43.9898
5.92033	43.9887
5.92347	43.989
5.92218	43.9882
5.92264	43.9832
5.91832	43.9839
5.91867	43.9848
5.91741	43.9827
5.92452	43.9909
5.92455	43.9925
5.9239	43.9897
5.90125	43.9285
5.90007	43.9284
5.89974	43.9302
5.89911	43.9306
5.89865	43.9323
5.90086	43.9342
5.89979	43.9349
5.89884	43.9358
5.89623	43.938
5.89737	43.9379
5.89719	43.9399
5.89903	43.9411
5.89959	43.9419
5.90072	43.942
5.90323	43.9421
5.90442	43.9445
5.9047	43.9473
5.8904	43.899
5.89047	43.898
5.88749	43.898
5.88796	43.8966
5.88901	43.9006
5.8887	43.9017
5.88683	43.8897
5.88721	43.8885
5.85626	43.8373
5.85538	43.8401
5.86049	43.8378
5.84841	43.8241
5.84876	43.8257
5.85259	43.8306
5.85443	43.8273
5.85738	43.8317
5.96376	43.8863
5.96665	43.8862
5.96587	43.8865
5.99756	43.8903
5.99623	43.8901
5.99468	43.8896
5.9985	43.8902
6.0039	43.8915
6.09909	44.0296
6.10077	44.0294
6.10038	44.0291
6.09999	44.0288
6.09803	44.0279
6.09709	44.0271
6.09681	44.0269
6.11031	44.0325
6.1114	44.0323
6.11047	44.0341
6.10965	44.033
6.10934	44.0339
6.11301	44.0328
6.11285	44.0334
6.11529	44.0322
6.11526	44.0333
6.11645	44.0337
6.27723	44.2704
6.80407	44.3346
6.80488	44.3354
6.80488	44.3351
6.8071	44.3352
6.80731	44.3356
6.80738	44.3357
6.79809	44.3267
5.78595	43.88
5.76697	43.8732
5.65806	43.8337
5.68909	43.8414
5.62496	43.8336
5.83393	43.8923
5.78065	43.8742
6.74565	44.2598
6.74572	44.2667
6.70235	44.278
6.70118	44.2772
6.70803	44.2793
6.7424	44.2808
6.74156	44.2807
6.71844	44.2789
6.7175	44.2771
6.71765	44.2766
6.71683	44.2773
6.71474	44.2764
6.71415	44.2761
6.71279	44.276
6.7175	44.2777
6.71621	44.2787
6.71458	44.2806
6.72037	44.2829
6.74251	44.2596
6.74127	44.2607
6.73911	44.2595
6.73933	44.2574
6.73781	44.2544
6.73738	44.254
6.73665	44.2535
6.73341	44.2524
6.73537	44.2571
6.73116	44.2587
6.738	44.2597
6.72397	44.2512
6.72367	44.251
6.72404	44.2533
6.71893	44.2525
6.70974	44.2497
6.71044	44.2554
6.71251	44.2578
6.71141	44.2577
6.70902	44.2587
6.71003	44.2603
6.71062	44.2601
6.70783	44.2622
6.71205	44.2468
6.71524	44.2477
6.71676	44.2472
6.7208	44.2474
6.71633	44.2468
6.71462	44.2464
6.71705	44.244
6.30879	43.8772
6.34943	43.7463
6.43087	43.8218
6.42618	43.8279
6.40175	43.7857
6.40609	43.7891
6.40677	43.7892
6.40751	43.7897
6.62508	43.8117
6.63171	43.8088
6.54098	43.813
6.51641	43.8175
6.53415	43.932
6.33022	43.7818
6.3079	43.7783
6.30611	43.7808
6.30845	43.7833
6.31165	43.7871
6.49752	43.8468
6.42402	43.8555
6.42329	43.8558
6.42849	43.8545
6.43962	43.8542
6.44005	43.8588
6.44474	43.8633
6.31626	43.8322
6.37517	43.8092
6.51003	43.9207
6.5084	43.9161
6.51518	43.9076
6.48519	44.015
6.49174	44.0138
6.49618	44.0085
6.25395	43.9056
6.26401	43.8997
6.54397	43.9412
6.40177	43.857
6.38671	43.8666
6.40385	43.876
6.36526	43.8716
6.28801	43.7872
6.26491	43.7995
6.26291	43.7984
6.25423	43.8529
6.84376	44.3612
6.85067	44.351
6.85385	44.3449
6.85928	44.346
6.8597	44.3477
6.86199	44.3479
6.86119	44.3485
6.84827	44.354
6.84786	44.3534
6.84866	44.3544
6.84834	44.348
6.8506	44.3525
6.853	44.3524
6.84772	44.3472
6.83846	44.3505
6.84653	44.3543
6.84651	44.3515
6.85503	44.3521
6.85124	44.3543
6.84794	44.3581
6.85232	44.3459
6.85259	44.3463
6.85532	44.3447
6.86394	44.3474
6.86378	44.3476
6.86286	44.3485
6.86409	44.3524
6.85763	44.3536
6.85995	44.3496
6.85781	44.3483
6.85467	44.351
6.855	44.351
6.85552	44.3526
6.85578	44.3533
6.8541	44.3551
6.85458	44.3538
6.85448	44.3534
6.85439	44.3541
6.85419	44.3542
6.85214	44.3559
6.85122	44.3566
6.85019	44.35
6.83238	44.352
6.83212	44.3522
6.83386	44.3533
6.83498	44.3546
6.83207	44.3572
6.82901	44.36
6.83149	44.3592
6.82806	44.361
6.82753	44.3623
6.82665	44.3586
6.82583	44.3566
6.82937	44.3529
6.82862	44.3584
6.82754	44.3579
6.82574	44.3514
6.82526	44.3525
6.82528	44.353
6.82506	44.3549
6.83111	44.3458
6.83126	44.345
6.83311	44.3472
6.8312	44.3466
6.83015	44.3439
6.83008	44.3445
6.82967	44.3446
6.82997	44.3454
6.82904	44.3473
6.82643	44.3466
6.82305	44.3493
6.82061	44.3488
6.82243	44.3471
6.82167	44.3465
6.82775	44.3454
6.82623	44.3478
6.82558	44.348
6.82559	44.3493
6.82596	44.3506
6.8218	44.3521
6.83097	44.3415
6.8304	44.3418
6.83057	44.3417
6.82766	44.341
6.82904	44.3426
6.85178	44.358
6.85205	44.3578
6.85418	44.359
6.8559	44.3592
6.85556	44.36
6.85436	44.3615
6.85526	44.3622
6.85354	44.3645
6.85283	44.3659
6.85043	44.3657
6.85022	44.3658
6.85097	44.3595
6.85092	44.3596
6.84803	44.3594
6.8477	44.3599
6.84731	44.3614
6.84655	44.3625
6.84677	44.3664
6.84708	44.3655
6.80943	44.3362
6.82725	44.3421
6.82313	44.3453
6.8232	44.3442
6.82225	44.3442
6.81604	44.3459
6.81458	44.3523
6.8159	44.351
6.81588	44.3488
6.81219	44.3349
6.81163	44.3349
6.81343	44.3352
6.81375	44.3354
6.81458	44.3359
6.8157	44.3351
6.81677	44.3345
6.81945	44.3349
6.81848	44.3355
6.81687	44.3352
6.81682	44.335
6.81523	44.3377
6.81458	44.3387
6.81416	44.3392
6.81264	44.3394
6.81304	44.3403
6.8108	44.342
6.80916	44.3383
6.80819	44.3373
6.82635	44.3416
6.826	44.3405
6.82584	44.3404
6.8254	44.3408
6.82328	44.3414
6.82419	44.3411
6.82331	44.3406
6.82208	44.3403
6.82267	44.3405
6.81277	44.338
6.81368	44.3382
6.8202	44.3374
6.82024	44.3376
6.82172	44.3357
6.82153	44.3358
6.82289	44.3378
6.79895	44.3271
6.80218	44.3277
6.80034	44.3314
6.79961	44.3317
6.79275	44.3315
6.79598	44.3322
6.78959	44.3293
6.78535	44.3271
6.78689	44.3264
6.78698	44.3244
6.75427	44.3075
6.76641	44.3163
6.74962	44.2993
6.75549	44.3015
6.74979	44.308
6.75204	44.3081
6.7566	44.3072
6.75633	44.308
6.75941	44.3065
6.76318	44.305
6.76613	44.3089
6.76646	44.3091
6.76617	44.3096
6.76391	44.3083
6.76496	44.307
6.76551	44.307
6.76059	44.3077
6.75989	44.3044
6.76015	44.3045
6.7587	44.3084
6.75767	44.3083
6.74809	44.309
6.7521	44.3096
6.75495	44.3094
6.7602	44.3101
6.76221	44.3109
6.78152	44.3162
6.78415	44.3156
6.77558	44.316
6.78145	44.3175
6.78283	44.3164
6.78185	44.3156
6.77256	44.3154
6.7813	44.3168
6.78099	44.3154
6.78393	44.3147
6.7859	44.3135
6.78702	44.3131
6.78841	44.313
6.77832	44.3144
6.77862	44.3134
6.77893	44.3098
6.77535	44.3103
6.77579	44.3099
6.77229	44.31
6.78291	44.3132
6.78192	44.313
6.78081	44.313
6.78404	44.3106
6.7775	44.3075
6.77739	44.3065
6.77707	44.3057
6.77652	44.3051
6.78616	44.309
6.78652	44.3066
6.78436	44.3067
6.77975	44.3061
6.7802	44.3019
6.78452	44.312
6.77862	44.3091
6.77069	44.3083
6.76885	44.3076
6.76823	44.3082
6.77284	44.3038
6.78454	44.3004
6.78465	44.2991
6.78355	44.2996
6.78234	44.3005
6.78296	44.3021
6.78157	44.301
6.78044	44.3015
6.78537	44.2984
6.78966	44.3163
6.78932	44.3172
6.78886	44.3173
6.79048	44.312
6.78509	44.3127
6.78548	44.3119
6.78616	44.3111
6.78598	44.3102
6.79128	44.3096
6.79273	44.3059
6.79226	44.3013
6.79064	44.3015
6.79021	44.3095
6.79108	44.3095
6.79034	44.3091
6.7905	44.3088
6.7901	44.3059
6.79048	44.303
6.79244	44.3032
6.79055	44.3023
6.78707	44.3062
6.7875	44.3054
6.78836	44.3062
6.79119	44.3056
6.79076	44.3073
6.79097	44.3061
6.79002	44.3053
6.79003	44.3039
6.78865	44.3047
6.78954	44.3035
6.78747	44.303
6.78666	44.3023
6.78607	44.301
6.79228	44.3131
6.78827	44.3155
6.01102	44.105
6.02173	44.0915
6.00702	44.1074
6.02278	44.1011
6.89119	44.4055
6.89183	44.4051
6.89291	44.4035
6.89382	44.4054
6.89361	44.4053
6.89388	44.4047
6.89352	44.4049
6.89443	44.4043
6.89596	44.4048
6.89566	44.4056
6.89544	44.406
6.88923	44.3976
6.88424	44.3913
6.89228	44.3857
6.88941	44.383
6.883	44.387
6.87805	44.3893
6.87836	44.402
6.87992	44.395
6.87794	44.398
6.87796	44.3983
6.87354	44.3792
6.87427	44.3788
6.87443	44.3773
6.87858	44.3666
6.88104	44.3648
6.88477	44.3719
6.88625	44.3727
6.88307	44.3746
6.87644	44.3674
6.87365	44.3676
6.87582	44.4276
6.88776	44.4155
6.88344	44.4102
6.87914	44.415
6.87977	44.4149
6.73979	44.3085
6.737	44.3076
6.73591	44.3052
6.73605	44.3047
6.74149	44.3029
6.74598	44.268
6.74478	44.2678
6.7436	44.2696
6.68479	44.2952
6.69251	44.3122
6.69316	44.3088
6.69308	44.3051
6.70007	44.3091
6.63201	44.3178
6.6337	44.3163
6.63362	44.3126
6.73924	44.2908
6.74293	44.2806
6.74313	44.2804
6.74493	44.2774
6.74592	44.2771
6.73455	44.2799
6.72359	44.2756
6.72349	44.2759
6.72287	44.2802
6.70358	44.2368
6.70449	44.2363
6.7053	44.2371
6.70398	44.2381
6.70738	44.2386
6.71389	44.2388
6.71547	44.236
6.71282	44.2321
6.71214	44.2294
6.71255	44.2349
6.70413	44.2282
6.70163	44.2295
6.69983	44.227
6.70026	44.2269
6.69854	44.2242
6.6983	44.2232
6.70018	44.222
6.70337	44.2199
6.7089	44.2224
6.70923	44.2226
6.71306	44.2252
6.63971	44.2671
6.63638	44.2727
6.63333	44.2821
6.62264	44.2871
6.70053	44.2419
6.70089	44.2425
6.70449	44.2411
6.70187	44.2385
6.70085	44.2389
6.70065	44.2377
6.70086	44.2362
6.70655	44.2468
6.7197	44.2426
6.72111	44.2399
6.71624	44.2394
6.71583	44.2274
6.67966	44.2356
6.64945	44.28
6.64457	44.282
6.64814	44.2851
6.69867	44.2339
6.69909	44.2298
6.69974	44.2299
6.69832	44.232
6.6953	44.2328
6.69494	44.2284
6.69492	44.2246
6.69686	44.2245
6.69708	44.2234
6.68403	44.2321
6.68749	44.2304
6.69118	44.235
6.68405	44.2259
6.68277	44.227
6.67941	44.2227
6.6801	44.2214
6.68307	44.2208
6.68329	44.2201
6.68711	44.2238
6.78542	44.3137
6.79003	44.316
6.78923	44.3172
6.7849	44.3005
6.78985	44.3014
6.78166	44.2974
6.78154	44.2974
6.77735	44.3032
6.77672	44.3044
6.77175	44.3048
6.77074	44.3051
6.77106	44.3052
6.84558	44.3492
6.84342	44.3505
6.8421	44.3499
6.84171	44.3501
6.84464	44.3558
6.84395	44.3572
6.8478	44.3494
6.84823	44.3474
6.32131	43.852
6.39086	43.78
6.46595	43.881
6.4239	44.1367
6.69287	44.1462
6.02191	43.7015
6.03134	43.698
5.9855	43.7158
5.99658	43.7293
6.13672	43.7388
5.85519	43.7603
5.85435	43.7616
5.84857	43.7609
5.86335	43.7594
5.86174	43.7641
5.84677	43.7517
5.88508	43.745
5.88309	43.7451
5.89	43.7492
5.94777	43.7431
5.85411	43.7244
5.85642	43.7236
6.74523	44.3048
6.7615	44.2949
6.76196	44.2953
6.76349	44.2943
6.76366	44.2909
6.76728	44.2923
6.76878	44.2923
6.76992	44.2889
6.76286	44.2885
6.76686	44.2834
6.73367	44.3113
6.72105	44.3089
6.71589	44.2979
6.72116	44.2931
6.7161	44.3007
6.87324	44.4163
6.67503	44.308
6.71816	44.3056
6.71837	44.3053
6.71838	44.3033
6.71834	44.3018
6.87981	44.4127
6.54273	43.8125
6.51105	43.8384
6.54594	43.7965
6.54487	43.7921
6.53765	43.8036
6.58248	43.8185
6.56464	43.7969
6.557	43.833
6.57485	43.8282
6.58064	43.8303
6.56608	43.8444
6.57887	43.8491
6.69514	44.1987
6.70233	44.1832
6.70193	44.1844
6.69698	44.1904
6.69686	44.1913
6.6528	44.2645
6.67697	44.2508
6.67131	44.2503
6.87598	44.3954
6.87211	44.3881
6.87119	44.3881
6.85698	44.4164
6.68383	44.1993
6.6904	44.2868
6.68066	44.2866
6.66599	44.2809
5.97865	43.7188
6.67051	44.8329
6.6604	44.8233
6.66023	44.8217
6.65574	44.8317
6.66467	44.8373
6.65835	44.8288
6.66164	44.8126
6.66465	44.819
6.66564	44.835
6.66849	44.8219
6.67114	44.819
6.66762	44.8314
6.67231	44.8267
6.66268	44.8175
6.65867	44.8295
6.66992	44.8331
6.66013	44.8218
6.65606	44.8317
6.66431	44.8373
6.33901	44.7285
6.33835	44.7296
6.34279	44.7292
6.3425	44.7297
6.34181	44.7302
6.3411	44.7304
6.67609	44.8269
6.67717	44.8256
6.67027	44.8306
6.66574	44.8351
6.66637	44.8358
6.48835	44.7954
6.08764	44.706
6.08831	44.7069
6.20094	44.683
6.19724	44.6822
6.16066	44.667
6.16188	44.6646
6.15812	44.672
6.07306	44.6905
6.11226	44.6904
6.11563	44.6962
6.07274	44.704
6.08089	44.7046
6.14116	44.6759
6.20252	44.6829
6.156	44.6643
6.06997	44.7035
6.10293	44.6573
6.20262	44.6581
6.18423	44.6595
6.06322	44.6939
6.07893	44.686
6.07176	44.7025
6.11216	44.6614
6.1232	44.6866
6.19011	44.6534
6.60326	44.696
6.89747	44.8123
6.30601	44.6754
6.37149	44.6912
6.20176	44.7965
6.20312	44.7968
6.4012	45.0345
6.99334	44.8108
6.99468	44.8096
6.96868	44.8046
6.96768	44.8006
6.96408	44.7997
6.9538	44.8041
6.96237	44.7985
6.96407	44.7962
6.9748	44.7965
6.98173	44.7984
6.9631	44.813
6.96095	44.8161
6.95967	44.7348
6.41485	44.5718
6.41446	44.5721
6.02158	44.5586
6.10365	44.5545
6.0959	44.5392
6.02948	44.5338
6.02417	44.5514
6.03429	44.5404
6.03427	44.5409
6.039	44.5221
6.0567	44.5539
6.03591	44.525
6.04218	44.5477
6.02943	44.5605
6.04154	44.5664
6.04255	44.5652
6.06632	44.5615
6.06186	44.5732
6.06929	44.5782
6.05062	44.5851
6.1111	44.5911
6.1031	44.5946
6.10085	44.6117
6.10033	44.611
6.1025	44.6048
6.07928	44.5831
6.07304	44.5996
6.07411	44.6083
6.11738	44.5917
6.1199	44.5811
6.11927	44.5813
6.11688	44.5847
6.08539	44.6167
6.08329	44.616
6.08396	44.6097
6.10361	44.6135
6.03139	44.5341
6.03444	44.5407
6.02829	44.5674
6.09597	44.556
6.0876	44.5307
6.08536	44.5436
6.08037	44.5186
6.07464	44.5104
6.10158	44.5444
6.05083	44.5903
6.9369	44.7873
7.06974	44.6889
6.79541	44.6484
6.78166	44.6416
6.76274	44.7464
6.99651	44.7555
5.87716	44.2099
6.99289	44.7543
6.99427	44.7551
6.37584	45.0315
6.37625	45.0315
6.16918	44.624
6.16352	44.6357
6.16621	44.6374
6.13815	44.6179
6.17254	44.635
6.48663	45.0146
6.72374	44.9097
6.72607	44.9067
6.72416	44.9034
6.72473	44.9025
6.72765	44.8976
6.72827	44.8972
6.73483	44.8983
6.74081	44.9025
6.73505	44.9222
6.74179	44.9195
6.7463	44.9173
6.13349	44.5228
6.10854	44.5313
6.11738	44.48
6.16091	44.4827
6.09794	44.5078
6.76609	44.6335
6.70109	44.6506
6.86101	44.798
6.86815	44.7951
6.81353	44.6841
6.99666	44.7972
7.00121	44.7953
6.98486	44.7847
6.97999	44.7893
6.09827	44.4959
6.09357	44.4935
6.0895	44.4893
6.08979	44.485
6.08335	44.4864
6.11509	44.4892
6.09246	44.5281
6.09541	44.5128
6.12176	44.505
6.12107	44.5097
6.11887	44.5123
6.12946	44.5051
6.14029	44.5049
6.15564	44.4908
6.21291	44.7124
6.21942	44.696
6.21822	44.6959
6.20956	44.694
6.2092	44.6931
6.21016	44.6996
6.20133	44.7014
6.16803	44.7927
6.21563	44.724
6.21444	44.7253
6.21106	44.73
6.16801	44.6938
6.16541	44.6938
6.14331	44.7008
6.14791	44.7009
6.14882	44.6996
6.1627	44.7044
6.15507	44.7053
6.15062	44.705
6.15008	44.7047
6.15789	44.7054
6.17127	44.6948
6.17248	44.7002
6.17079	44.7015
6.16878	44.7059
6.16845	44.7056
6.17378	44.7054
6.17792	44.7069
6.17811	44.7077
6.17868	44.708
6.18235	44.7069
6.18324	44.7113
6.18217	44.7118
6.18029	44.712
6.17593	44.7616
6.1749	44.7607
6.17392	44.7613
6.17255	44.7617
6.17031	44.7619
6.16907	44.762
6.11995	44.7791
6.11911	44.7784
6.14092	44.6946
6.14561	44.6905
6.1475	44.6912
6.16507	44.7031
6.16453	44.7052
6.16661	44.706
6.16718	44.7088
6.15898	44.6949
6.17593	44.7063
6.17676	44.7065
6.18074	44.7048
6.15788	44.7054
6.15692	44.7054
6.15197	44.7058
6.16363	44.7039
6.16261	44.7075
6.16392	44.7048
6.16543	44.6973
6.16744	44.7057
7.0127	44.734
6.98853	44.7108
6.98755	44.7181
6.98769	44.7121
6.97793	44.7195
5.89418	44.6018
5.8858	44.6017
6.98461	44.7045
6.98444	44.7044
6.98431	44.7038
6.98499	44.7036
6.98259	44.7067
6.97943	44.7203
6.97955	44.7218
6.98354	44.7223
6.98173	44.7224
6.17073	44.7937
6.1718	44.7931
6.17325	44.7928
6.16338	44.8071
6.16175	44.8069
6.1696	44.8031
6.17366	44.8023
6.173	44.8028
6.16968	44.8
6.17012	44.8005
6.17162	44.7887
6.17192	44.7889
6.17071	44.7872
6.17042	44.7868
6.26985	44.8407
6.26767	44.841
6.26618	44.8436
6.26515	44.8452
6.27541	44.8492
6.27158	44.8403
6.27273	44.8419
6.27102	44.8464
6.2692	44.8506
6.26857	44.8506
6.24863	44.7985
6.24874	44.7952
6.24376	44.791
6.24318	44.7917
6.23378	44.7891
6.23475	44.7905
6.23567	44.7907
6.24656	44.7952
6.24471	44.7983
6.2307	44.794
6.22493	44.8064
6.22576	44.8078
6.22304	44.8063
6.21061	44.802
6.22744	44.8054
6.22973	44.8049
6.22879	44.804
6.2302	44.8043
6.23017	44.8031
6.23291	44.8015
6.23347	44.7991
6.2361	44.7959
6.2367	44.794
6.2259	44.8063
6.22673	44.8064
6.22761	44.8061
6.22815	44.8064
6.23132	44.8056
6.23365	44.8052
6.23706	44.8031
6.23518	44.8071
6.22952	44.8092
6.22643	44.8072
6.21376	44.7935
6.21589	44.7932
6.218	44.7937
6.22185	44.7937
6.22285	44.7933
6.22361	44.7927
6.22235	44.7938
6.23005	44.7896
6.22161	44.7952
6.22393	44.7959
6.22621	44.7943
6.23148	44.792
6.23177	44.7908
6.23008	44.791
6.24766	44.8179
6.24359	44.8166
6.25488	44.8168
6.25843	44.8148
6.25325	44.8144
6.25257	44.8136
6.02847	44.4419
6.11829	46.3505
6.09849	46.3847
5.84131	46.1179
6.0568	46.3879
6.11458	46.3865
6.122	46.388
5.88728	46.1772
5.94551	46.2497
5.86506	46.1952
6.06369	46.3626
5.87956	46.2165
5.90254	46.2094
6.08003	46.3695
6.11589	46.3262
6.09122	46.356
6.0573	46.3902
5.92467	46.2739
5.82631	46.1196
5.94626	46.1299
6.15494	46.3726
6.01436	46.2895
5.90349	46.1717
5.82455	46.181
5.867	46.2248
5.88475	46.1298
5.85362	46.1099
6.01581	46.2634
5.53631	44.6743
5.57106	44.6824
5.46383	44.9817
5.47244	44.9821
5.46812	44.9791
5.46643	44.9843
5.47038	44.9851
5.47215	44.9853
5.56338	44.312
5.55523	44.6997
5.55315	44.6764
5.52179	44.5531
5.60203	44.4701
5.60231	44.4678
5.5997	44.4674
5.59822	44.4706
5.13542	44.6527
5.13843	44.6554
5.13761	44.6562
5.13269	44.6545
5.73217	44.6512
5.79577	44.669
5.79819	44.6909
5.52133	44.5584
5.51735	44.5613
5.51566	44.5684
5.5185	44.5684
5.51946	44.5681
5.38146	44.5527
5.38271	44.5528
5.3796	44.5593
4.96348	44.4912
5.16437	45.2324
5.16959	45.2319
5.63823	44.7255
5.63845	44.7316
5.63876	44.7325
5.63916	44.7332
5.63903	44.6871
5.64263	44.6892
4.82645	44.5924
4.82701	44.5927
4.84814	44.6012
4.84908	44.6009
5.38535	44.8423
5.47166	45.0006
5.47256	44.9103
5.47408	44.9079
5.40566	44.295
5.10579	44.3752
5.38225	44.5987
5.38339	44.5939
4.99794	45.2629
5.09927	45.2376
5.56284	44.2657
5.49955	44.3008
5.42289	45.0239
4.833	44.329
5.32229	44.8947
5.31888	44.8935
5.30364	44.9092
5.3024	44.9159
5.30616	44.9228
5.3224	44.903
5.31389	44.903
5.31212	44.903
5.30718	44.9018
5.32386	44.9017
5.31948	44.9021
5.31998	44.9065
5.31722	44.9073
5.30204	44.9046
5.29781	44.9006
5.29517	44.8982
5.29428	44.8952
5.29104	44.8924
5.28865	44.8883
5.24243	44.8895
5.23758	44.8889
5.2368	44.8928
5.23118	44.8994
5.24071	44.8823
5.24292	44.8684
5.25783	44.854
5.26146	44.8561
5.26523	44.8566
5.26538	44.8603
5.26121	44.8635
5.28296	44.8859
5.28301	44.8847
5.2833	44.8835
5.2761	44.8786
5.27307	44.8811
5.27318	44.8846
5.2704	44.8843
5.27064	44.883
5.26743	44.8827
5.27506	44.8828
5.27502	44.8741
5.26761	44.8862
5.26763	44.8851
5.2634	44.8828
5.26295	44.8832
5.26197	44.8789
5.25768	44.8745
5.26052	44.8716
5.25762	44.8688
5.25713	44.8678
5.25327	44.8702
5.25663	44.8634
5.2567	44.8633
5.25153	44.8657
5.25309	44.8727
5.25085	44.8714
5.24826	44.8702
5.25238	44.8614
5.25477	44.8567
5.25954	44.8604
5.27033	44.8627
5.32562	44.8914
5.32659	44.8919
5.32742	44.8949
5.33331	44.895
5.34142	44.8922
5.34225	44.8879
5.34215	44.8868
5.34739	44.8873
5.34584	44.8872
5.34328	44.8858
5.32444	44.89
5.32448	44.89
5.3244	44.89
5.32894	44.8907
5.33059	44.8863
5.32784	44.8842
5.32735	44.884
5.32782	44.8834
5.32887	44.8813
5.33089	44.8816
5.3444	44.8824
5.34287	44.8818
5.33137	44.8993
5.33194	44.9017
5.32284	44.9058
5.32292	44.9059
5.30889	44.9176
5.30964	44.9243
5.3093	44.9238
5.30583	44.8988
5.2479	44.8988
5.24735	44.8985
5.24699	44.8952
5.24441	44.8928
5.24211	44.8893
5.23477	44.8965
5.23586	44.8944
5.23761	44.8899
5.23773	44.8887
5.23969	44.8861
5.23932	44.8898
5.2398	44.8917
5.2534	44.8876
5.2524	44.8865
5.2495	44.8795
5.24999	44.8775
5.24723	44.8749
5.25657	44.8962
5.25566	44.8955
5.2599	44.898
5.26274	44.8951
5.26293	44.8921
5.24252	44.8723
5.24487	44.8719
5.24652	44.8728
5.27024	44.895
5.27858	44.8923
5.28198	44.9022
5.27741	44.9082
5.29464	44.9058
5.2992	44.9104
5.30027	44.9124
5.29539	44.92
5.29245	44.9116
5.28874	44.9113
5.28931	44.9157
5.32144	44.9262
5.31347	44.9199
5.30228	44.9223
5.31691	44.9186
5.31195	44.913
5.31871	44.9101
5.32835	44.9253
5.33119	44.9255
5.34255	44.9271
5.34419	44.9272
5.34956	44.9271
5.34974	44.9261
5.32947	44.9114
5.3307	44.9154
5.34203	44.9148
5.23856	44.8964
5.34112	44.9023
5.33897	44.9015
5.34336	44.894
5.34441	44.8903
5.35105	44.8971
5.34836	44.9059
5.34412	44.9056
5.34931	44.9111
5.35635	44.9109
5.35652	44.914
5.3443	44.9142
5.34379	44.9082
5.26049	44.901
5.27414	44.8961
5.27574	44.8968
6.06064	44.9465
6.06081	44.9427
6.06446	44.9414
6.06546	44.9407
6.05297	44.9448
6.04989	44.9446
6.04881	44.945
6.05292	44.9431
6.05105	44.9431
6.04552	44.9427
6.04184	44.9415
6.04272	44.9406
6.06164	44.9478
6.0611	44.945
6.06165	44.9643
6.06303	44.9641
6.06375	44.9609
6.06293	44.9604
6.05907	44.9489
6.05674	44.9477
6.05646	44.9496
6.05384	44.9513
6.04721	44.9518
6.04638	44.9525
6.05182	44.9533
5.90286	45.1351
5.90267	45.1352
5.9032	45.1308
5.56879	45.4226
6.05899	44.9744
6.05916	44.9746
6.05629	44.9803
6.05802	44.981
6.05835	44.9814
6.0567	44.9603
6.04292	44.9054
6.0441	44.9055
5.71297	44.7985
5.7056	44.7994
5.50907	44.9637
5.51639	44.957
6.28674	44.935
6.28661	44.9358
5.82289	44.9022
6.0997	45.2084
6.09677	45.2074
6.1862	45.0536
6.18004	45.0276
6.13649	45.0409
6.13648	45.0393
6.14247	45.0283
6.1471	45.0275
5.7277	45.1261
5.72998	45.1259
5.72828	45.1263
5.7283	45.1254
5.85433	45.0724
5.85515	45.0729
5.85542	45.0722
5.85472	45.0719
5.85463	45.0716
5.33742	45.8424
5.97675	45.3877
5.97967	45.3775
5.97981	45.3629
6.00047	45.3977
6.00215	45.3985
6.00446	45.4111
6.00701	45.4406
6.00988	45.4436
6.00521	45.4502
6.00194	45.4452
6.0044	45.4469
5.85965	45.0387
5.90859	45.062
5.90409	45.0563
5.90554	45.0561
5.8914	45.0495
5.92668	45.0529
5.88072	45.0386
5.8813	45.0428
5.90371	45.0568
5.90074	45.0558
5.90986	45.0569
6.02863	45.1904
6.02808	45.1882
6.03056	45.1927
6.02949	45.1972
6.03373	45.1962
6.03807	45.2073
6.04187	45.1993
6.03798	45.1957
6.03187	45.1906
6.04438	45.1785
6.04271	45.1788
6.13335	45.2174
6.12398	45.2101
6.05656	45.2017
6.06166	45.2021
6.06828	45.2034
6.05372	45.2077
6.09362	45.2075
6.09093	45.2046
6.0523	45.1786
6.06946	45.2121
6.13694	45.2255
5.52189	44.8863
5.52059	44.8905
5.48314	44.9148
5.48401	44.914
6.1429	45.3875
6.14682	45.3835
6.15224	45.3802
5.81627	44.8644
5.80972	44.8601
5.80889	44.8596
5.71968	44.8546
5.87627	44.8507
5.87137	44.8495
5.68898	44.8378
5.67325	44.8311
5.77639	44.7314
5.7699	44.7022
5.77066	44.7053
5.77154	44.7115
5.76882	44.7127
5.80753	44.7613
5.80827	44.7571
5.80373	44.7557
5.79718	44.7515
5.79407	44.7508
5.77934	44.7264
5.77948	44.7281
5.773	44.7326
5.77436	44.7336
5.77458	44.7347
5.75805	44.7532
5.76193	44.7491
5.76562	44.7217
5.77521	44.7061
5.75363	44.7552
5.75348	44.7552
5.75039	44.7557
5.74828	44.7547
5.74837	44.7538
5.74374	44.7432
5.74029	44.7423
5.73665	44.7421
5.73367	44.7423
5.67236	44.8925
5.67076	44.8934
5.66022	44.8913
5.7978	44.7718
5.81089	44.7673
5.80197	44.7675
5.80345	44.7719
5.714	44.9093
5.70965	44.9132
5.70869	44.9088
5.70791	44.9065
5.58912	44.8112
5.59023	44.814
5.59164	44.8142
5.59679	44.8156
5.93513	44.7659
5.9338	44.767
5.92004	44.7637
5.91977	44.7647
5.91827	44.7661
5.95496	44.7882
5.94885	44.787
5.94819	44.7886
5.95208	44.7898
5.95278	44.7918
5.95614	44.7918
5.94761	44.7952
5.66445	44.7436
5.6582	44.7448
5.59631	44.7784
5.58729	44.7807
5.70424	44.7622
5.70701	44.7629
5.71087	44.7579
5.71167	44.7572
5.92918	44.7906
5.93177	44.7912
5.61968	44.789
5.66434	44.8201
5.68421	44.7316
5.93722	44.7956
5.66156	44.7424
5.69951	44.7463
5.84733	44.8137
5.84651	44.8144
5.84695	44.8153
5.8454	44.8166
5.84492	44.8197
5.85525	44.7976
5.85161	44.794
5.8498	44.7903
5.8476	44.7897
5.84451	44.7909
5.84107	44.7934
5.84099	44.7945
5.71136	44.7853
5.7518	44.7598
5.71224	44.7952
5.71417	44.792
5.80485	44.8134
5.8019	44.8131
5.7987	44.8156
5.78986	44.8154
5.62285	44.7551
5.623	44.7542
5.62914	44.7585
5.63736	44.7628
6.19046	45.0754
6.19497	45.0757
6.19694	45.0722
6.19706	45.0717
6.20739	45.0714
5.897	44.7944
5.89622	44.7914
5.88825	44.7899
5.88614	44.7887
5.88533	44.7878
5.86904	44.7915
5.87201	44.79
5.87255	44.7883
5.87704	44.7649
5.86974	44.7677
5.86656	44.7687
5.87883	44.7657
5.87762	44.7851
5.87456	44.7853
5.82724	44.8997
5.84598	44.8855
5.83753	44.8852
5.89617	44.8526
5.68184	44.7827
5.58499	44.8617
5.58822	44.8324
5.58945	44.8346
5.5884	44.8544
5.69245	44.8261
5.71267	44.8612
5.62831	44.8042
5.62489	44.805
5.61853	44.8015
5.61123	44.8007
5.587	44.8237
5.58867	44.8214
5.59164	44.8207
5.5913	44.8218
5.58977	44.8225
5.62661	44.8049
5.84614	45.2796
5.9685	44.9568
5.96807	44.9619
5.96911	44.952
5.8203	45.0487
5.77168	45.035
5.79124	45.1643
5.798	45.1611
5.80376	45.1606
5.80463	45.1594
5.78503	45.1597
5.80535	45.1545
5.79526	45.1572
5.62085	45.1442
5.61937	45.1443
5.61745	45.1441
5.61751	45.1458
5.61939	45.145
5.58983	45.1722
5.58229	45.1749
5.9489	44.9443
5.99655	44.9411
5.89448	45.2384
5.90178	45.2424
5.90795	45.252
5.9086	45.252
5.91085	45.2514
5.82968	45.2144
5.80861	45.2053
5.82332	45.1859
5.881	45.2012
5.82653	45.2759
5.82566	45.2791
5.83756	45.2747
5.84297	45.2731
6.03078	45.2466
6.00259	45.2238
6.12843	45.3506
5.76365	45.2298
5.79954	45.2533
5.80037	45.2557
5.79994	45.2468
5.7635	45.2403
5.76801	45.2376
6.07731	45.2773
6.07496	45.2794
6.07648	45.2737
6.10199	45.3533
6.09086	45.3107
6.07203	45.2778
6.07874	45.2785
5.64102	45.3684
6.01689	45.2695
5.78093	44.999
5.76912	45.2291
5.75341	45.2401
5.76653	45.2787
5.88806	45.1278
5.61499	45.1866
5.57206	45.6947
5.95043	44.7745
5.96825	44.7798
5.96321	44.7814
5.95704	44.7792
5.99228	44.867
5.74697	45.3001
5.76279	45.3024
5.77637	45.3011
5.7545	45.2899
5.7499	45.2904
5.76733	45.2641
5.85138	45.3109
5.85149	45.3091
5.85274	45.3078
5.85433	45.3068
5.85157	45.3174
5.85327	45.3092
5.85248	45.3095
5.85188	45.3104
5.85063	45.3092
5.85079	45.3123
5.87716	45.3363
5.87662	45.3366
5.87266	45.3302
5.87491	45.3308
5.71418	44.869
5.52795	45.0482
5.79598	45.3512
5.78774	45.3619
5.81143	45.3825
5.72952	45.2595
5.73056	45.2632
5.70053	45.2438
5.7637	45.2258
5.76507	45.2273
5.96532	45.4859
5.96584	45.4861
5.68416	45.3275
5.6819	45.2712
5.66922	45.3286
5.65469	45.3282
5.6545	45.3209
5.64172	45.3379
5.65577	45.3332
5.65476	45.3294
5.64663	45.3532
5.63637	45.3292
5.64123	45.3351
5.64365	45.3317
5.67867	45.3608
5.67696	45.2744
5.65904	45.3055
5.67703	45.2713
5.6772	45.2724
5.67376	45.2703
5.65595	45.31
5.85839	45.4042
5.65719	45.3023
5.66503	45.2614
5.66613	45.2623
5.66531	45.2706
5.66532	45.2715
5.66607	45.2712
5.73242	45.3825
5.71464	45.379
5.71878	45.3522
5.69508	45.3617
5.70523	45.3465
5.66989	45.3775
5.64295	45.3129
5.6401	45.3138
5.64356	45.3156
5.64434	45.3166
5.67342	45.3164
5.65035	45.3205
5.47761	45.1565
5.47315	45.1558
5.47216	45.15
5.44245	45.1063
5.44651	45.1073
5.44434	45.1124
5.41577	45.1108
5.41822	45.1114
5.5217	45.2119
6.40762	45.2446
6.41614	45.2432
6.4967	45.2168
6.50535	45.2146
6.49244	45.2158
6.31539	45.3406
6.3187	45.3396
6.31711	45.3341
6.31816	45.3328
6.36658	45.2939
6.372	45.2921
6.44481	45.2436
6.44852	45.2435
6.42596	45.2359
6.37184	45.2626
6.37905	45.2551
6.33846	45.3098
6.34113	45.3076
6.34134	45.2829
6.30102	45.3293
6.31186	45.321
6.31181	45.3185
6.31714	45.3176
6.463	45.216
6.46254	45.2163
6.45887	45.2168
6.47308	45.2093
6.46489	45.2093
6.45997	45.206
6.44043	45.2401
6.45313	45.2403
6.40868	45.2406
6.4198	45.233
6.51268	45.2077
6.50778	45.2071
6.51165	45.2051
6.50655	45.2048
6.50773	45.2038
6.47301	45.2308
6.46853	45.2471
6.45916	45.2466
6.45756	45.2396
6.47318	45.2355
6.47813	45.2305
6.47539	45.242
6.4742	45.2477
6.46618	45.2531
6.44168	45.2254
6.44214	45.2244
6.4375	45.2192
6.43447	45.2177
6.42873	45.2131
6.37441	45.2541
6.37258	45.252
6.3713	45.25
6.36779	45.2454
6.3662	45.2441
6.36447	45.2424
6.36538	45.2531
6.35982	45.25
6.36267	45.2389
6.35976	45.24
6.35815	45.2433
6.3351	45.3024
6.33246	45.3023
6.45636	45.2578
6.45354	45.2562
6.45196	45.255
6.45053	45.2536
6.44389	45.2537
6.44656	45.2532
6.44122	45.2091
6.40443	45.2442
6.3922	45.2334
6.3546	45.3273
6.35694	45.3307
6.34331	45.3295
6.34392	45.3287
6.32691	45.2956
6.29266	45.3281
6.27113	45.3136
6.27864	45.313
6.27556	45.3085
6.28911	45.3145
6.32746	45.267
6.32172	45.2713
6.31784	45.2664
6.3121	45.2707
6.33134	45.2834
6.32866	45.2496
6.32997	45.2519
6.33226	45.2547
6.33244	45.2522
6.33423	45.2521
6.39712	45.2337
6.38532	45.2359
6.37669	45.2424
6.39434	45.2325
6.43326	45.2256
6.43266	45.2181
6.43028	45.2168
6.43016	45.2216
6.42717	45.2224
6.36289	45.2602
6.48562	45.2006
6.46699	45.1939
6.46276	45.2037
6.4558	45.193
6.44764	45.192
6.41459	45.2219
6.39768	45.2297
6.27274	45.3447
6.26635	45.3374
6.27733	45.3376
6.28045	45.3443
6.65197	45.1865
6.6522	45.1833
6.64401	45.2017
6.64633	45.2092
6.63362	45.2028
6.56392	45.2019
6.57436	45.2002
6.40373	45.2793
6.41273	45.2787
6.40968	45.2739
6.38762	45.2876
6.39048	45.2931
6.36969	45.3359
6.37265	45.3239
6.37147	45.3258
6.37382	45.326
6.33319	45.3344
6.33978	45.3475
6.34099	45.3502
6.33721	45.3544
6.33373	45.3535
6.33679	45.3518
6.33357	45.347
6.25819	45.309
6.2406	45.2906
6.24663	45.3005
6.3389	45.3115
6.3896	45.2586
6.30795	45.337
6.17417	45.5933
6.771	45.5633
6.7706	45.5503
6.81724	45.5201
6.77317	45.557
6.80821	45.5195
6.77851	45.5602
6.78642	45.7359
6.69721	45.2137
6.69947	45.2137
6.59146	45.2047
6.66616	45.2074
6.68596	45.2115
6.69316	45.2074
6.58516	45.2074
6.63016	45.2074
6.72791	45.2181
6.73106	45.2161
6.78929	45.2391
6.78803	45.2372
6.67732	45.2109
6.74006	45.2157
6.78443	45.2361
6.77939	45.2338
6.65896	45.1993
6.77237	45.2235
6.74447	45.2226
6.76157	45.2245
6.75626	45.22
6.75185	45.2185
6.75536	45.222
6.73727	45.2217
6.70577	45.2184
6.6992	45.2222
6.68785	45.2178
6.68704	45.219
6.82367	45.2812
6.82646	45.2842
6.83708	45.286
6.88037	45.2902
6.88424	45.2912
6.86885	45.2885
6.86831	45.2897
6.86957	45.2894
6.85697	45.2887
6.85643	45.2868
6.85175	45.2885
6.5839	45.2085
6.68146	45.2128
6.68389	45.2101
6.7145	45.2115
5.1351	44.378
5.13815	44.3778
5.28883	44.5809
5.28884	44.5786
5.28893	44.5781
5.26235	44.5159
5.26191	44.515
5.26178	44.5131
5.27616	44.4877
5.28075	44.4889
5.44023	44.4347
5.44023	44.4342
5.58521	44.7506
5.56965	44.7625
5.56953	44.7644
5.09637	44.4734
5.1022	44.4746
5.10248	44.4777
5.13392	44.4822
5.13333	44.4795
5.07247	44.7985
5.07253	44.8007
5.33742	44.5828
5.3647	44.6258
5.36758	44.6246
[truncated: 9,173 more rows]

## Sheet: Figure 3c
NDVI [x10^2] bin	2.5%-Precentile	25%-Percentile	50%-Percentile	75%-Percentile	97.5%-Percentile
(-400,-200]	12.7831	13.3688	13.75	14.0563	14.9025
(-200,0]	14.9356	15.7188	16.1125	16.725	17.6156
(0,200]	15.2737	16.0437	16.45	17.4062	18.1144
(200,400]	15.0119	16.025	16.7	17.7375	18.6775
(400,600]	14.9688	16.4937	17.2	17.8313	19.3388
(600,800]	15.4569	16.8062	17.7875	18.525	20.1444
(800,1e+03]	16.2594	17.2	18.0875	18.8188	20.75
(1000,1200]	16.4	17.975	18.6625	19.525	21.6562
(1200,1400]	16.8438	18.1187	19.2	20.0938	21.9919
(1400,1600]	16.3912	17.9937	18.8375	19.6562	21.3012
(1600,1800]	15.8462	17.25	17.9125	18.9125	20.5481
(1800,2000]	16.8094	18.075	18.675	19.6375	21.0525
(2000,2200]	16.0369	17.2188	18.0875	18.9563	20.2381
(2200,2400]	15.2094	16.4438	17.05	17.85	19.2
(2400,2600]	15.0975	16.275	17.125	17.775	19.3281
(2600,2800]	13.6119	15.2375	15.775	16.5375	17.3263
(2800,3000]	14.7119	15.5938	16.2875	17	17.9419
(3000,3200]	15.0962	16.0688	16.6875	17.3813	18.3

## Sheet: Figure 3d
NDVI [x10^2] bin	2.5%-Precentile	25%-Percentile	50%-Percentile	75%-Percentile	97.5%-Percentile
(-400,-200]	1.31285	1.32115	1.32627	1.33147	1.34026
(-200,0]	1.30256	1.31521	1.32123	1.33202	1.34979
(0,200]	1.29787	1.31679	1.32593	1.33965	1.36441
(200,400]	1.28173	1.30698	1.31906	1.33421	1.36006
(400,600]	1.29096	1.31583	1.32809	1.34234	1.36939
(600,800]	1.30444	1.32641	1.34362	1.35656	1.38442
(800,1e+03]	1.30818	1.33473	1.34858	1.36088	1.3847
(1000,1200]	1.30886	1.32548	1.33603	1.35244	1.37756
(1200,1400]	1.29679	1.31985	1.33403	1.35395	1.38163
(1400,1600]	1.29887	1.32995	1.34403	1.35968	1.39087
(1600,1800]	1.29859	1.31943	1.3363	1.35288	1.3844
(1800,2000]	1.30071	1.33071	1.35117	1.37324	1.42519
(2000,2200]	1.30392	1.33732	1.35661	1.37846	1.41974
(2200,2400]	1.33062	1.37188	1.39074	1.41413	1.48857
(2400,2600]	1.3525	1.40228	1.42758	1.45478	1.51728
(2600,2800]	1.4064	1.48542	1.51665	1.54568	1.6327
(2800,3000]	1.42892	1.4907	1.52676	1.56699	1.64007
(3000,3200]	1.53402	1.57835	1.61745	1.65698	1.71184

## Sheet: Figure 3e
NDVI [x10^2] bin	2.5%-Precentile	25%-Percentile	50%-Percentile	75%-Percentile	97.5%-Percentile
(-400,-200]	1.37313	1.39603	1.40545	1.41577	1.43726
(-200,0]	1.38454	1.41342	1.43092	1.44579	1.47677
(0,200]	1.42556	1.46674	1.48785	1.50417	1.5393
(200,400]	1.42294	1.46119	1.47774	1.50149	1.55325
(400,600]	1.43081	1.48108	1.50233	1.52488	1.56265
(600,800]	1.45201	1.48587	1.50982	1.52882	1.56676
(800,1e+03]	1.47171	1.51594	1.5392	1.55915	1.61519
(1000,1200]	1.46327	1.51052	1.53506	1.56002	1.61436
(1200,1400]	1.46399	1.50536	1.53243	1.55979	1.59651
(1400,1600]	1.45152	1.49833	1.52721	1.56252	1.60905
(1600,1800]	1.45252	1.50656	1.53325	1.56396	1.61727
(1800,2000]	1.47114	1.53219	1.55639	1.59008	1.66728
(2000,2200]	1.49787	1.55723	1.59335	1.62753	1.70284
(2200,2400]	1.53732	1.60358	1.6441	1.67109	1.74198
(2400,2600]	1.60499	1.66703	1.7021	1.76373	1.83846
(2600,2800]	1.62673	1.7162	1.758	1.80239	1.88798
(2800,3000]	1.70615	1.78905	1.82519	1.87242	1.94237
(3000,3200]	1.73703	1.80892	1.8463	1.87626	1.96387

## Sheet: Figure 4a
	Forest species richness					Grassland species richness
NDVI [x10^2] bin	2.5%-Precentile	25%-Percentile	50%-Percentile	75%-Percentile	97.5%-Percentile	2.5%-Precentile	25%-Percentile	50%-Percentile	75%-Percentile	97.5%-Percentile
(-400,-200]
(-200,0]						17.425	17.9187	18.2	18.6	18.9394
(0,200]						15.8	16.4688	16.925	17.45	18.5181
(200,400]						15.9712	16.875	17.5125	18.1812	19.6837
(400,600]						16.1737	17.1062	17.8625	18.4812	19.5406
(600,800]	15.775	16.25	16.35	16.45	16.575	16.8581	18.5063	19.225	19.7437	20.7013
(800,1e+03]	16.3425	17.5	18.075	18.4625	19.2694	17.625	19.2063	19.875	20.7875	21.7969
(1000,1200]	16.6988	17.5688	18.325	18.6562	19.8631	18.6856	20	20.8125	22.0063	23.3525
(1200,1400]	17.2369	18.275	19.0625	20.0063	21.0631	19.1187	20.75	21.975	22.6625	24.4794
(1400,1600]	17.0619	18.0063	18.75	19.475	20.5275	18.2044	19.7437	20.2875	21.1062	22.6244
(1600,1800]	15.715	17.275	17.9125	18.7188	20.1956	18.1106	19.6313	20.275	20.8813	22.2862
(1800,2000]	15.7963	17.075	17.625	18.2437	19.7269	19.2075	20.7375	21.5375	22.3687	23.2131
(2000,2200]	15.1975	16.3	17.0375	17.925	18.9563	18.6606	19.9688	20.7125	21.3813	22.4262
(2200,2400]	14.1581	15.5312	16.325	17.05	17.9013	18.7475	19.7625	20.6	21.2063	22.6669
(2400,2600]	14.7581	15.7438	16.35	17.075	18.2144	18.5581	20.0688	20.5875	21.0875	22.4431
(2600,2800]	14.05	14.9437	15.725	16.5	17.7512
(2800,3000]	14.9712	15.85	16.55	17.0813	18.1381
(3000,3200]	15.1237	15.875	16.625	17.1062	18.2894

## Sheet: Figure 4b
Productivity	Forest Raophylo					Grassland Raophylo
NDVI [x10^2] bin	2.5%-Precentile	25%-Percentile	50%-Percentile	75%-Percentile	97.5%-Percentile	2.5%-Precentile	25%-Percentile	50%-Percentile	75%-Percentile	97.5%-Percentile
(-400,-200]
(-200,0]						1.32351	1.33277	1.33942	1.34451	1.35262
(0,200]						1.30137	1.31482	1.32333	1.32918	1.35006
(200,400]						1.3048	1.32479	1.33347	1.3452	1.364
(400,600]						1.30362	1.31856	1.3271	1.3376	1.35698
(600,800]	1.4544	1.46168	1.4709	1.47346	1.47994	1.3223	1.33532	1.34486	1.35328	1.36652
(800,1e+03]	1.38719	1.4263	1.44351	1.46782	1.5117	1.3251	1.34382	1.3537	1.3639	1.37791
(1000,1200]	1.42093	1.44884	1.4734	1.48769	1.5275	1.3253	1.34162	1.35211	1.35935	1.37717
(1200,1400]	1.43695	1.46094	1.49233	1.51694	1.5627	1.31438	1.32546	1.33563	1.34943	1.37081
(1400,1600]	1.42269	1.47014	1.49749	1.51677	1.56256	1.30063	1.3182	1.32933	1.33969	1.35666
(1600,1800]	1.3669	1.41739	1.4403	1.46453	1.50593	1.28326	1.29606	1.30538	1.31649	1.33054
(1800,2000]	1.3891	1.43838	1.46761	1.4931	1.54989	1.28046	1.30004	1.31029	1.32449	1.34068
(2000,2200]	1.37978	1.43215	1.46393	1.49941	1.56144	1.27242	1.29785	1.30758	1.3176	1.33163
(2200,2400]	1.39542	1.43405	1.46107	1.48325	1.55051	1.26731	1.28987	1.30057	1.31128	1.32882
(2400,2600]	1.42213	1.46932	1.49976	1.54576	1.61227	1.28528	1.30319	1.31722	1.32721	1.34312
(2600,2800]	1.46903	1.53953	1.57955	1.60788	1.70012
(2800,3000]	1.49376	1.54502	1.57661	1.6221	1.69611
(3000,3200]	1.57088	1.62582	1.66065	1.68935	1.7453

## Sheet: Figure 4c
	Forest Raofunct					Grassland Raofunct
NDVI [x10^2] bin	2.5%-Precentile	25%-Percentile	50%-Percentile	75%-Percentile	97.5%-Percentile	2.5%-Precentile	25%-Percentile	50%-Percentile	75%-Percentile	97.5%-Percentile
(-400,-200]
(-200,0]						1.40426	1.42691	1.43907	1.45394	1.47609
(0,200]						1.42285	1.44995	1.46834	1.48324	1.51484
(200,400]						1.44922	1.47714	1.49739	1.51628	1.5577
(400,600]						1.44029	1.48736	1.50885	1.52359	1.56704
(600,800]	1.77499	1.78158	1.78818	1.79354	1.80978	1.47344	1.50744	1.52261	1.5453	1.59022
(800,1e+03]	1.7967	1.85632	1.88802	1.91473	2.00023	1.48691	1.52631	1.54517	1.56583	1.6006
(1000,1200]	1.80427	1.84863	1.8878	1.91673	1.95683	1.47321	1.51407	1.53563	1.55676	1.58159
(1200,1400]	1.86346	1.91542	1.96004	1.99671	2.06262	1.42509	1.46407	1.48541	1.50197	1.54541
(1400,1600]	1.85304	1.91421	1.9386	1.97916	2.06284	1.42713	1.44948	1.47364	1.48728	1.53104
(1600,1800]	1.78349	1.85127	1.91111	1.96215	2.04472	1.36153	1.38535	1.40251	1.42824	1.46532
(1800,2000]	1.79418	1.86133	1.90648	1.95552	2.02974	1.34583	1.38279	1.39962	1.41793	1.45306
(2000,2200]	1.77717	1.84939	1.88967	1.94529	2.02732	1.3417	1.37314	1.38687	1.39945	1.43137
(2200,2400]	1.71075	1.78755	1.84412	1.88707	1.95301	1.34976	1.38207	1.39909	1.41148	1.43226
(2400,2600]	1.75221	1.83871	1.88774	1.9338	2.0242	1.38203	1.39856	1.41276	1.42461	1.44937
(2600,2800]	1.78287	1.83854	1.87335	1.93848	2.02251
(2800,3000]	1.77711	1.84615	1.89833	1.94726	2.05694
(3000,3200]	1.81166	1.87071	1.89826	1.93614	2.00673

## Sheet: Figure 6a
NDVI [x10^2] bin	2.5%-Precentile	25%-Percentile	50%-Percentile	75%-Percentile	97.5%-Percentile
(-400,-200]	14.6738	15.325	15.9	16.3625	17.0575
(-200,0]	16.9737	17.65	18.2	18.7625	19.6788
(0,200]	14.4	15.65	16.575	17.4125	19.155
(200,400]	14.6	16	16.625	17.525	18.9763
(400,600]	15.0425	16.4875	17.05	17.8	19.9575
(600,800]	14.8	15.85	17	17.85	19.3313
(800,1e+03]	16.7213	17.6875	18.65	19.7125	21.36
(1000,1200]	15.845	16.9	17.95	18.7625	20.9763
(1200,1400]	16.6212	18.65	19.55	20.7625	22.3
(1400,1600]	15.2975	16.5	17.55	18.4625	20.425
(1600,1800]	13.9425	15.5375	16.25	17.2375	19.8263
(1800,2000]	17.845	19.4125	20.375	21.25	22.9525
(2000,2200]	16.8975	17.65	18.45	19.5	20.905
(2200,2400]
(2400,2600]
(2600,2800]
(2800,3000]
(3000,3200]

## Sheet: Figure 6b
NDVI [x10^2] bin	2.5%-Precentile	25%-Percentile	50%-Percentile	75%-Percentile	97.5%-Percentile
(-400,-200]
(-200,0]
(0,200]
(200,400]	17.4713	19.0875	19.8	20.4625	21.7787
(400,600]	15.95	17.1875	17.825	18.45	19.8287
(600,800]	17.44	19.2375	20.1	21.1125	23.5888
(800,1e+03]	17.1737	18.6875	19.65	20.5625	22.3575
(1000,1200]	16.8212	18.1	19.3	20.2	22.0263
(1200,1400]	18.5188	20.15	21.575	22.5625	24.9025
(1400,1600]	16.35	19.125	20.075	21.3125	23.2675
(1600,1800]	17.3687	18.7875	20.05	21.15	23.9288
(1800,2000]	18.6375	20	21	22.075	24.5075
(2000,2200]	18.1737	19.55	20.775	22.1625	24.72
(2200,2400]	18.345	19.8	20.675	21.4	23.7288
(2400,2600]	16.995	18.475	19.2	20.125	21.515
(2600,2800]
(2800,3000]
(3000,3200]

## Sheet: Figure 6c
NDVI [x10^2] bin	2.5%-Precentile	25%-Percentile	50%-Percentile	75%-Percentile	97.5%-Percentile
(-400,-200]
(-200,0]
(0,200]
(200,400]
(400,600]	20.3889	20.3889	20.3889	20.3889	20.3889
(600,800]	18.0237	19.6875	20.525	21.2625	22.8263
(800,1e+03]	18.495	20.05	21.125	22.1125	23.455
(1000,1200]	18.6137	20.3375	21.675	22.65	25.4788
(1200,1400]	21.3738	23.0875	24.225	25.775	27.955
(1400,1600]	19.3738	21.8875	23	25.0625	28.0963
(1600,1800]	19.2	20.9125	22.175	23.2	24.6788
(1800,2000]	20.1	21.35	22.225	23.2	25.5987
(2000,2200]	20.1737	21.6125	22.65	24.25	26.0763
(2200,2400]	18.2425	20.1375	21.2	22.45	24.5025
(2400,2600]	17.745	19.925	21.35	22.8125	24.5075
(2600,2800]	19.3738	20.7375	21.85	22.8	24.5312
(2800,3000]
(3000,3200]

[truncated: 6 more sheets: Figure 6d, Fiugre 6e, Figure 6f, Figure 6g, Figure 6h, Figure 6i]
